# Supplementary material for: Cereulide Exposure Caused Cytopathogenic Damages of Liver and Kidney in Mice
Source: Int J Mol Sci. 2021 Aug 24;22(17):9148. doi: 10.3390/ijms22179148 (PMC8431326; doi:10.3390/ijms22179148)
Supplement: Supplementary file 1 [file ijms-22-09148-s001.zip]

Archive with 1 entries (1 files):
- ijms-1295532-SI.pdf
